# Supplementary material for: Imeglimin Alleviates High-Glucose-Induced Bioenergetic and Oxidative Stress Thereby Enhancing Intercellular Adhesion in H9c2 Cardiomyoblasts
Source: Int J Mol Sci. 2025 Sep 12;26(18):8913. doi: 10.3390/ijms26188913 (PMC12469297; doi:10.3390/ijms26188913)
Supplement: Supplementary file 1 [file ijms-26-08913-s001.zip]

Archive with 1 entries (1 files):
- ijms-3833043-supplementary.pdf
